# Supplementary material for: Bioaccumulation and Human Health Risk Assessment of Potentially Toxic Elements in Commercial Fish Species (Oreochromis niloticus, Clarias gariepinus, Mugil cephalus) from Slaughterhouse Wastewater-Impacted Rivers in Nigeria
Source: Int J Environ Res Public Health. 2026 Jun 23;23(7):827. doi: 10.3390/ijerph23070827 (PMC13409975; doi:10.3390/ijerph23070827)
Supplement: Supplementary file 1 [file ijerph-23-00827-s001.zip]

Archive with 1 entries (1 files):
- ijerph-4278263-supplementary.xlsx
