# Supplementary material for: Bioaccumulation and Human Health Risk Assessment of Potentially Toxic Elements in Commercial Fish Species (Oreochromis niloticus, Clarias gariepinus, Mugil cephalus) from Slaughterhouse Wastewater-Impacted Rivers in Nigeria
Source: Int J Environ Res Public Health. 2026 Jun 23;23(7):827. doi: 10.3390/ijerph23070827 (PMC13409975; doi:10.3390/ijerph23070827)
Supplement: Supplementary file 1 [file ijerph-23-00827-s001.zip › ijerph-4278263-supplementary.xlsx]

## Sheet:  README
Table Number	Content	Sheet Name in This File
Table S1	Raw metal concentrations (mg/kg) in fish tissues by species and location (n=3 per group)	Fish metals + metal mean SD
Table S2	Water physicochemical parameters by site (mean + /- standard deviation)	WATER PHYSICOCHEMISTRY
Table S3	Table S3: Complete two-way ANOVA results for all six metals. Located in sheets: ANOVA Cd, anova Cr, anova Fe, anova mg, anova Pb, anova Zn Each sheet contains: term, degrees of freedom (df), sum of squares (sumsq), mean squares (meansq), F-statistic, and p-value	ANOVA Cd, anova Cr, anova Fe, anova mg, anova Pb, anova Zn
Table S4	Pearson correlation matrix for metal pairs across all samples	corellation matrix metals
Table S5	Principal component analysis loadings and eigenvalues for metals	PCA loadings + PCA Eigen-values
Table S6	Complete health risk indices (EDI, THQ, HI, CR) per metal	complete metal risk analysis
Table S7	Hazard index and total cancer risk summary by species and location	Risk_Table
Table S8	Principal component analysis eigenvalues and variance explained for water quality parameters	Table3_Water_PCA_Eigenvalues
Table S9	Principal component analysis loadings for water quality parameters	Table4_Water_PCA_Loadings
Table S10	Pearson correlation matrix for water quality parameters (pH, conductivity, turbidity, BOD, salinity)	water correlation matrix
File S1	Atomic absorption spectrophotometry instrument parameters and quality control summary	AAS instrument parameters
Notes:
Raw AAS calibration files are not available due to instrument data retention limitations.
All calculated datasets are provided in the tables above.
For questions, contact the corresponding author:聽ub.onyedikachi@mouau.edu.ng

## Sheet: Risk_Table
Location	Species	Hazard_Index	Total_Cancer_Risk
		0	0.00e+00
Iwofe Clarias gariepinus	Iwofe	0.63	9.58e-05
Iwofe Mugil cephalus	Iwofe	0.11	2.07e-05
Iwofe Oreochromis niloticus	Iwofe	1.15	2.35e-04
Mgboshimini Clarias gariepinus	Mgboshimini	1.16	2.35e-04
Mgboshimini Mugil cephalus	Mgboshimini	2.07	3.97e-04
Mgboshimini Oreochromis niloticus	Mgboshimini	0.62	9.58e-05
Transamadi Clarias gariepinus	Transamadi	0.11	2.07e-05
Transamadi Mugil cephalus	Transamadi	0.58	5.51e-05
Transamadi Oreochromis niloticus	Transamadi	0.62	7.17e-05

## Sheet: metal mean SD
Location	Species	Zn_mean	Zn_sd	Pb_mean	Pb_sd	Fe_mean	Fe_sd	Mg_mean	Mg_sd	Cr_mean	Cr_sd	Cd_mean	Cd_sd
Iwofe Clarias gariepinus	Clarias gariepinus	0.03	0.002	0.5	0.02	0.17	0.01	29	2	0.05	0.005	0.03	0.002
Iwofe Mugil cephalus	Mugil cephalus	0.07	0.005	<LOQ	<LOQ	0.2	0.01	9.5	0.5	0.01	0.001	0.01	0.001
Iwofe Oreochromis niloticus	Oreochromis niloticus	0.01	0.001	0.3	0.02	0.1	0.005	71	3	0.08	0.005	0.15	0.01
Mgboshimini Clarias gariepinus	Clarias gariepinus	0.7	0.04	0.3	0.02	0.1	0.005	71	3	0.08	0.005	0.15	0.01
Mgboshimini Mugil cephalus	Mugil cephalus	0.13	0.01	1.5	0.05	0.04	0.002	28	2	<LOQ	<LOQ	0.41	0.02
Mgboshimini Oreochromis niloticus	Oreochromis niloticus	0.01	0.001	0.31	0.02	0.28	0.02	25.5033333333333	1.50001111106996	<LOQ	<LOQ	0.1	0.005
Transamadi Clarias gariepinus	Clarias gariepinus	0.23	0.01	<LOQ	<LOQ	0.2	0.01	9.5	0.5	0.01	0.001	0.01	0.003
Transamadi Mugil cephalus	Mugil cephalus	0.04	0.002	0.07	0.005	0.16	0.01	50	2	<LOQ	<LOQ	0.06	0.003
Transamadi Oreochromis niloticus	Oreochromis niloticus	0.04	0.002	<LOQ	<LOQ	0.23	0.01	54.5	2.5	<LOQ	<LOQ	0.08	0.005

## Sheet: WATER PHYSICOCHEMISTRY
Group	pH	Conductivity (猶/cm)	Turbidity (NTU)	BOD (Mg/L)	Salinity (Mg/L)
CONTROL(IWOFE)	4.6	51452.3	0.26	2.01	11890.2
CONTROL(IWOFE)	4.67	51448.9	0.23	2.08	13500.5
CONTROL(IWOFE)	4.68	51449.8	0.22	1.91	11734.3
Mgboshimini	4.47	54890.1	0.91	2.59	12800.4
Mgboshimini	4.53	54910.7	0.85	2	13250.6
Mgboshimini	4.52	54899.2	0.91	2.1	13054.8
Transamadi	4.62	40801.1	0.43	2.3	10900.3
Transamadi	4.64	40799.8	0.43	2.42	10850.7
Transamadi	4.63	40800.5	0.43	2.36	10920.1

## Sheet: CORRELATION MATRIX phy-chemistr
Site	pH_mean	pH_sd	Conductivity_mean	Conductivity_sd	Turbidity_mean	Turbidity_sd	BOD_mean	BOD_sd	Salinity_mean	Salinity_sd
Iwofe	4.65	0.0435889894354068	51450.3333333333	1.7616280348971	0.236666666666667	0.0208166599946613	2	0.0854400374531754	12375	977.823547476742
Mgboshimini	4.50666666666667	0.0321455025366433	54900	10.3232746742487	0.89	0.0346410161513776	2.23	0.315753068076939	13035.2666666667	225.734741086377
Transamadi	4.63	0.00999999999999979	40800.4666666667	0.650640709862572	0.43	0	2.36	0.0600000000000001	10890.3666666667	35.7504

## Sheet: METALS
Trace Metals	location	Clarias gariepinus	Oreochromis niloticus	Mugil cephalus
ZINC	iwofe	0.03	0.01	0.07
ZINC	mgboshimini	0.7	0.01	0.13
ZINC	transamadi	0.23	0.04	0.04
LEAD	iwofe	0.5	0.3	0
LEAD	mgboshimini	0.3	0.31	1.5
LEAD	transamadi	0	0	0.07
IRON	iwofe	0.17	0.01	0.18
IRON	mgboshimini	0.1	0.28	0.04
IRON	transamadi	0.2	0.23	0.16
MAGNESIUM	iwofe	29	48.5	10
MAGNESIUM	mgboshimini	71	25.51	28
MAGNESIUM	transamadi	9.5	54.5	50
CHROMIUM	iwofe	0.05	0	0
CHROMIUM	mgboshimini	0.08	0	0
CHROMIUM	transamadi	0.01	0	0
CADMIUM	iwofe	0.03	0.01	0.08
CADMIUM	mgboshimini	0.15	0.1	0.41
CADMIUM	transamadi	0.01	0.08	0.06

## Sheet: ANOVA Cd
term	df	sumsq	meansq	statistic	p.value
Species	2	0.0420666666666666	0.0210333333333333	281.277860326895	2.6476304444803e-14
Location	6	0.3272	0.0545333333333333	729.271916790493	1.77498256249775e-20
Residuals	18	0.001346	7.47777777777776e-05	NA	NA

## Sheet: anova Cr
term	df	sumsq	meansq	statistic	p.value
Species	2	0.00846666666666665	0.00423333333333333	494.805194805195	1.85275849689566e-16
Location	6	0.0204	0.00340000000000001	397.402597402599	4.03743266240778e-18
Residuals	18	0.000154	8.55555555555554e-06	NA	NA

## Sheet: anova Fe
term	df	sumsq	meansq	statistic	p.value
Species	2	0.0228666666666667	0.0114333333333333	107.861635220126	9.53092284584068e-11
Location	6	0.1092	0.0182	171.698113207547	6.92360159175142e-15
Residuals	18	0.001908	0.000106	NA	NA

## Sheet: anova mg
term	df	sumsq	meansq	statistic	p.value
Species	2	2079.73334074074	1039.86667037037	239.969026522199	1.05408272071941e-13
Location	6	11576.0033555556	1929.33389259259	445.230517751694	1.46451361915612e-18
Residuals	18	78.0000666666668	4.33333703703704	NA	NA

[truncated: 17 more sheets: anova Pb, anova Zn, complete metal risk analysis, health risk indices, corellation matrix metals, FORMULA REFERENCES, PCA loadings, PCA Eigen-values, Fish metals, PCA LOADING, WATER PHYSICOCHEMISTRY CSV, WATER EIGEN PCA values, AAS instrument parameters, water correlation matrix, water PCA value, Table4_Water_PCA_Loadings, Table3_Water_PCA_Eigenvalues]
